# Supplementary material for: Local and Systemic Endothelial Damage in Patients with CEAP C2 Chronic Venous Insufficiency: Role of Mesoglycan
Source: Int J Mol Sci. 2025 Apr 24;26(9):4046. doi: 10.3390/ijms26094046 (PMC12071570; doi:10.3390/ijms26094046)
Supplement: Supplementary file 1 [file ijms-26-04046-s001.zip]

Archive with 1 entries (1 files):
- ijms-3555339-supplementary.pdf
